# Supplementary material for: Synonymous Codon Pair Recoding of the HIV-1 env Gene Affects Virus Replication Capacity
Source: Cells. 2021 Jun 29;10(7):1636. doi: 10.3390/cells10071636 (PMC8304268; doi:10.3390/cells10071636)
Supplement: Supplementary file 1 [file cells-10-01636-s001.zip]

Archive with 1 entries (1 files):
- cells-1255049-supplementary.pdf
